# Supplementary material for: The Prevalence and Impact of Dentinal Hypersensitivity on Adults’ Quality of Life in Saudi Arabia
Source: Dent J (Basel). 2025 Aug 4;13(8):353. doi: 10.3390/dj13080353 (PMC12384756; doi:10.3390/dj13080353)
Supplement: Supplementary file 1 [file dentistry-13-00353-s001.zip]

Archive with 1 entries (1 files):
- dentistry-3746577-supplementary.pdf
